# Supplementary material for: Application of a Machine Learning-Based Classification Approach for Developing Host Protein Diagnostic Models for Infectious Disease
Source: Diagnostics (Basel). 2024 Jun 18;14(12):1290. doi: 10.3390/diagnostics14121290 (PMC11202442; doi:10.3390/diagnostics14121290)
Supplement: Supplementary file 1 [file diagnostics-14-01290-s001.zip]

Archive with 1 entries (1 files):
- diagnostics-3026410-supplementary.pdf
